# Supplementary material for: Occurrence and Variability of the Efflux Pump Gene norA across the Staphylococcus Genus
Source: Int J Mol Sci. 2022 Dec 4;23(23):15306. doi: 10.3390/ijms232315306 (PMC9738427; doi:10.3390/ijms232315306)
Supplement: Supplementary file 1 [file ijms-23-15306-s001.zip]

Archive with 2 entries (2 files):
- Supplementary Material S1.xlsx
- Supplementary Material S2_SSC.pdf
