# Supplementary material for: Occurrence and Variability of the Efflux Pump Gene norA across the Staphylococcus Genus
Source: Int J Mol Sci. 2022 Dec 4;23(23):15306. doi: 10.3390/ijms232315306 (PMC9738427; doi:10.3390/ijms232315306)
Supplement: Supplementary file 1 [file ijms-23-15306-s001.zip › Supplementary Material S1.xlsx]

## Sheet: Sheet1
Supplementary Material S1
Occurrence and variability of the efflux pump gene norA across the Staphylococcus genus
Carolina Ferreira1,#, Patrícia Abrantes1,#, Sofia Santos Costa1, Miguel Viveiros1, Isabel Couto1,*
1 Global Health and Tropical Medicine, GHTM, Unit of Medical Microbiology, Instituto de Higiene e Medicina Tropical, IHMT, Universidade NOVA de Lisboa, UNL, 1349-008 Lisbon, Portugal; CarolinaF@ihmt.unl.pt (CF), patriciaabrantes@ihmt.unl.pt (PA), scosta@ihmt.unl.pt (SSC), mviveiros@ihmt.unl.pt (MV)
* Correspondence: icouto@ihmt.unl.pt (IC), Global Health and Tropical Medicine, GHTM, Unit of Medical Microbiology, Instituto de Higiene e Medicina Tropical, IHMT, Universidade Nova de Lisboa, UNL, Rua da Junqueira 100, 1349-008 Lisbon, Portugal. Tel: +351-21-3652652, Fax: +351-21-3632105
# shared co-authorship
Table S1 - NorA nucleotide and protein sequence information for Staphylococcus and Mammalliicoccus
Species	Strain	Location	GeneID	Protein Accession	Database
S. agnetis	1379	NZ_CP045927.1:384357-385514	57690886	WP_107368352.1	NCBI
S. argensis	DSM 29875	GCA 002902305: c1:196598-197752	CD039_01005	POA09369	Ensembl
S. argenteus	MSHR1132	NC_016941.1:726977-728137	66838986	WP_001041324.1	NCBI
S. arlettae	NCTC12413	NZ_UGZE01000001.1:c2178706-2177540	61681482	WP_002508919.1	NCBI
S. aureus - norAI	TK2566	D90119.1 (478-1,644)	D90119.1	BAA14147.1	NCBI
S. aureus - norAII	TS23	AB019536.1 (2,063..3,229)	AB019536.1	BAA36484.1	NCBI
S. aureus - norAIII	SA-1199	M97169.1 (117..1,412)	M97169.1	AAA26658.1	NCBI
S. auricularis	FDAARGOS_882	NZ_CP065712.1:c1906667-1907839	64982851	WP_059108103.1	NCBI
S. borealis	51-48	NZ_JABVEJ010000001.1:1383755-1384927		WP_053029979.1	NCBI
S. caeli	82C	NZ_FMPI01000001.1:198994-200157		WP_069994356.1	NCBI
S. caledonicus	H8/1	NZ_JABTXV010000001.1:181586-182755		WP_198610931.1	NCBI
S. capitis	FDAARGOS_378	NZ_CP023966.1:c1933392-1932223		WP_002433129.1	NCBI
S. caprae	JMUB898	NZ_AP018587.1:c2234097-2232928	58051914	WP_002441422.1	NCBI
S. carnosus	NCTC13825	NZ_UHCT01000001.1:c2218087-2216921	60545962	WP_015899599.1	NCBI
S. casei	DSM 15096	PPQV01000155.1:1314-2474		PNZ56684.1	NCBI
S. chromogenes	20B	CP031471.1:c2090873-2089713		QDW83011.1	NCBI
S. coagulans	1031336	NZ_CP092966.1:c2167734-2166571	72415151	WP_050331643.1	NCBI
S. cohnii	ATCC 29974	NZ_LT963440.1:c1926088-1924928		WP_064264492.1	NCBI
S. condimenti	StO 2014-01	NZ_CP018776.1:c2299801-2300979	62693809	WP_047132744.1	NCBI
S. cornubiensis	NW1	NZ_FXUZ01000003.1:c81563-80397		WP_086428314.1	NCBI
S. croceilyticus	CCM8421	NZ_SRJF01000007.1:86128-87300		WP_103329156.1	NCBI
S. debuckii	SDB 2975	NZ_CP033460.1:c2538819-2537650		WP_123145495.1	NCBI
S. delphini	215100905101-2	NZ_MWUT01000002.1:206109-207275	58056958	WP_096540159.1	NCBI
S. devriesei	NCTC13828	NZ_UHCZ01000002.1:c2056104-2054932	48888712	WP_103165509.1	NCBI
S. durrellii	27_4_6_LY	NZ_JADIIO010000001.1:c1987424-1986264		WP_195721336.1	NCBI
S. edaphicus	CCM 8731	NZ_CP093217.1:c2245555-2244395		WP_099089477.1	NCBI
S. epidermidis	ATCC 14990	NZ_CP035288.1:c2112005-2110842	50019379	WP_001830321.1	NCBI
S. equorum	FDAARGOS_1149	NZ_CP068069.1:427643-428803		WP_064783100.1	NCBI
S. felis	ATCC 49168	NZ_CP027770.1:c257217-256060	48056832	WP_103209631.1	NCBI
M. fleurettii*	ssch3	CP064059.1:c2127138-2128301	CP064059	QPA34189.1	NCBI
S. gallinarum	FCW1	NZ_CP086207.1:240766-241926	69850715	WP_042738170.1	NCBI
S. haemolyticus	S167	NZ_CP013911.1:423169-424341	58061677	WP_011276459.1	NCBI
S. hominis	FDAARGOS_575	NZ_CP033732.1:c531485-530322	58105770	WP_103288091.1	NCBI
S. hyicus	ATCC 11249	NZ_CP008747.1:c2113679-2112519	41073818	WP_039646797.1	NCBI
S. intermedius	NCTC 11048	NZ_PPQH01000009.1:124517-125683		WP_019168559.1	NCBI
S. kloosii	ATCC 43959	NZ_CP027846.1:c2416018-2414852	69906067	WP_061855290.1	NCBI
M. lentus*	H29	NZ_CP059679.1:2286800-2287939		WP_017000324.1	NCBI
S. lloydii	23_2_7_LY	NZ_CP064056.1:c2093806-2092640		WP_195718570.1	NCBI
S. lugdunensis	FDAARGOS_141	NZ_CP014022.1:c1048217-1047051	58090398	WP_002479373	NCBI
S. lutrae	ATCC 700373	CP020773: 1709554..1710663		ARJ51233.1	Ensembl
S. microti	NCTC13832	SuperContig ERS1295513SCcontig000001: 442,033-443,190	GCA_900458705	SUM56778	Ensembl
S. muscae	ATCC 49910	CP027848.1:1,814,150..1,815,307)		AVQ34272.1	Ensembl
S. nepalensis	JS1	NZ_CP017460.1:c2387880-2386720		WP_096810737.1	NCBI
S. pasteuri	FDAARGOS_1069	NZ_CP067014.1:c2086500-2085340	72471108	WP_017637345.1	NCBI
S. petrasii	NCTC13835	NZ_UHDU01000001.1:c2127172-2126000		WP_103366525.1	NCBI
S. pettenkoferi	FDAARGOS_288	NZ_CP022096.2:2199517-2200671	42044250	WP_002471790.1	NCBI
S. piscifermentans	NBRC109625	NZ_BKAR01000003.1:c95432-94263		WP_095106603.1	NCBI
S. pragensis	CCM 8529	NZ_SRPJ01000001.1:101458-102630		WP_126565059.1	NCBI
S. pseudintermedius	SP_11304-3A	NZ_CP065921.1:c2177888-2176722	66877375	WP_037543803.1	NCBI
S. pseudoxylosus	14AME19	NZ_CP068712.1:c2289142-2287982		WP_039068806.1	NCBI
S. ratti	CCM 9025	NZ_CP086654.1:c1961815-1960655		WP_229292298.1	NCBI
S. rostri	DSM 21968	SuperContig ad82c537-9ccb-4044-81e6-1ba5860873f3_c23: 55,264-56,421	CD122_04645	PNZ28412	Ensembl
S. roterodami	BDS-53E	NZ_CP092783.1:699552-700712		WP_193573340.1	NCBI
S. saccharolyticus	13T0028	NZ_CP068029.1:c1982993-1981833	66814659	QRJ66446	NCBI
S. saprophyticus	1A	NZ_CP031196.1:c2120927-2122087	66868182	WP_011303676.1	NCBI
S. schleiferi	NCTC12218	NZ_LR962863.1:c2147088-2145925	LR962863.1	CAD7360485.1	NCBI
S. schweitzeri	DSM28300	GCA_002902405 SuperContig DSM28300_c13: 37,730-38,890	CD116_03220	PNZ50621	Ensembl
M. sciuri*	NCTC12103	NZ_LS483305.1:c2439093-2437948		WP_048541708.1	NCBI
S. simiae	NCTC13838	NZ_LT906460.1:708671-709840		WP_002464913.1	NCBI
S. simulans	SNUC 1325	NZ_QXUU01000001.1:c451837-450668	61498136	WP_023015415.1	NCBI
S. singaporensis	SS87	NZ_JABWHE010000001.1:c644320-643160		WP_193573340.1	NCBI
M. stepanovicii*	NCTC13839	NZ_LT906462.1:c2141851-2140703		WP_095089530.1	NCBI
S. succinus	SNUC 4645	GCA_003041455 SuperContig contig023: 10,761-11,921	BU069_07960	PTJ17328	Ensembl
S. taiwanensis	NTUH-S172	CP058667.1:c2127001-2125829		UDI78905.1	NCBI
S. ureilyticus	IVB6236	NZ_CP094825.1:458590-459750		WP_046207372.1	NCBI
M. vitulinus*	FDAARGOS_1153	NZ_CP068061.1:71972-73117	64115532	WP_107537034.1	NCBI
S. warneri	22.1	NZ_CP032159.1:c2105358-2106524	58060853	WP_058710176.1	NCBI
S. xylosus	SMQ-121	NZ_CP008724.1:c2163309-2162149	45497649	WP_042363132.1	NCBI
* Formely assigned to the Staphylococcus genus
